# Supplementary material for: Modular Point-of-Care Breath Analyzer and Shape Taxonomy-Based Machine Learning for Gastric Cancer Detection
Source: Diagnostics (Basel). 2022 Feb 14;12(2):491. doi: 10.3390/diagnostics12020491 (PMC8871298; doi:10.3390/diagnostics12020491)
Supplement: Supplementary file 1 [file diagnostics-12-00491-s001.zip]

Archive with 1 entries (1 files):
- diagnostics-1572767-supplementary.pdf
